# Supplementary material for: Dendrimers, Dendrons, and the Dendritic State: Reflection on the Last Decade with Expected New Roles in Pharma, Medicine, and the Life Sciences
Source: Pharmaceutics. 2024 Nov 28;16(12):1530. doi: 10.3390/pharmaceutics16121530 (PMC11676903; doi:10.3390/pharmaceutics16121530)
Supplement: Supplementary file 1 [file pharmaceutics-16-01530-s001.zip]

Archive with 1 entries (1 files):
- pharmaceutics-3306854-supplementary.pdf
